# Supplementary material for: Scale-Up of the Fermentation Process for the Production and Purification of Serratiopeptidase Using Silkworm Pupae as a Substrate
Source: Methods Protoc. 2024 Feb 25;7(2):19. doi: 10.3390/mps7020019 (PMC10961818; doi:10.3390/mps7020019)
Supplement: Supplementary file 1 [file mps-07-00019-s001.zip]

Archive with 11 entries (11 files):
- Figure S1.tif
- Figure S2.tif
- Figure S3.tif
- Figure S4.tif
- Figure S5.tif
- Figure S6 (a).tif
- Figure S6 (b).tif
- Table S1.pdf
- Table S2.pdf
- Table S3.pdf
- Table S4.pdf
